# Supplementary material for: Phylogeny and androgenesis in the invasive Corbicula clams (Bivalvia, Corbiculidae) in Western Europe
Source: BMC Evol Biol. 2011 May 27;11:147. doi: 10.1186/1471-2148-11-147 (PMC3126740; doi:10.1186/1471-2148-11-147)
Supplement: Additional file 1 — Alignment file of the 47 COI haplotypes of Corbicula spp. used in the present study. [file 1471-2148-11-147-S1.FAS]

>austr     
--------------------------------------TTGATCTGGTTTAATAGGAACT
GCTTTTAGGGTAATTATTCGAATGGAGCTTGCTATTCCAGGGACTTTACTGGATGATGGG
CAGCTGTATAATACTATTGTTACTGCTCATGCTTTAGTAATAATTTTTTTTTTAGTGATG
CCAATAATGATGGGTGGTTTTGGAAATTGACTTGTTCCATTAATGTTAAGGGCTCCTGAT
ATAGCTTTTCCACGGTTAAATAATTTAAGATTTTGGCTTTTACCTATAGCTATGCTTTTG
TTAGTTAGATCGGCTTATGTTGAGAGTGGTGTTGGAACTGGATGGACTGTTTATCCTCCT
CTTTCTAGAAATATTGCTCATTCTGGCCCTTCAGTAGATTTAGCTATTTTTTCTCTTCAT
TTAGGGGGTATTTCTTCAATTTTAGCTTCAATTAATTTCGTTGTCACTAGATTTTGTATG
CGTCCTGGAACGCAAAAGTTAATCCGAACTACAATGTTTATTTGATGTATTGTTGTAACT
GGAATTTTGTTAATTATTGCGATGCCTGTGTTAGCTGGGGCTCTTACTATGTTGTTAACT
GATCGTAATTTTAACACTTCATTTTTTGATCCGGTAGGCTTAGGGGATCCTTNNNNNNN-
NNNNNNNNNNNNNNNNNNNNNNNNNNNNNNNNNNN-------------------
>sandaiB   
--------------------------------------TTGATCTGGTTTAATAGGAACT
GCTTTTAGTGTAATTATTCGAATGGAGCTTGCTATTCCAGGGACTTTACTAGATGATGGG
CAGTTGTATAATACTATTGTTACTGCTCATGCTTTAGTAATAATTTTTTTTTTAGTGATG
CCAATAATGATGGGTGGTTTTGGAAATTGACTTGTTCCGTTAATGCTAAGGGCTCCTGAT
ATAGCTTTTCCACGATTAAATAATTTAAGATTTTGGCTTTTACCTATAGCTATGCTTTTG
TTAGTCAGATCGGCTTATGTTGAGAGTGGTGCTGGGACTGGATGGACTGTTTATCCTCCT
CTTTCTAGAAATATTGCTCATTCTGGCCCGTCAGTAGATTTAGCTATTTTCTCTCTTCAT
TTAGGGGGTATTTCTTCAATTTTAGCTTCAATTAATTTTGTTGTTACTAGATTTTGTATG
CGTCCTGGAGCGCAAAAGTTAATCCGGACTACAATGTTTATTTGATGTATTGTTGTAACT
GGAATTTTGTTGATTATTGCAATGCCTGTGTTAGCTGGGGCTCTTACTATGTTGTTAACT
GATCGTAATTTTAACACTTCCTTTTTTGATCCGGTAGGTTTAGGGGATCCTTNNNNNNN-
NNNNNNNNNNNNNNNNNNNNNNNNNNNNNNNNNNN-------------------
>sandaiA   
--------------------------------------TTGATCTGGTTTAATAGGAACT
GCTTTTAGTGTAATTATTCGAATGGAGCTTGCTATTCCAGGGACTTTACTAGATGATGGG
CAGTTGTATAATACTATTGTTACTGCTCATGCTTTAGTAATAATTTTTTTTTTAGTGATG
CCAATAATGATGGGTGGTTTTGGAAATTGACTTGTTCCGTTAATGCTAAGGGCTCCTGAT
ATAGCTTTTCCACGATTAAATAATTTAAGATTTTGGCTTTTACCTATAGCTATGCTTTTG
TTAGTTAGATCGGCTTATGTTGAGAGTGGTGCTGGGACTGGATGGACTGTTTATCCTCCT
CTTTCTAGAAATATTGCTCATTCTGGCCCGTCAGTAGATTTAGCTATTTTCTCTCTTCAT
TTAGGGGGTATTTCTTCAATTTTAGCTTCAATTAATTTTGTTGTTACTAGATTTTGTATG
CGTCCTGGAGCGCAAAAGTTAATCCGGACTACAATGTTTATTTGATGTATTGTTGTAACT
GGAATTTTGTTGATTATTGCAATGCCTGTGTTAGCTGGGGCTCTTACTATGTTGTTAACT
GATCGTAATTTTAACACTTCCTTTTTTGATCCGGTAGGTTTAGGGGATCCTTNNNNNNN-
NNNNNNNNNNNNNNNNNNNNNNNNNNNNNNNNNNN-------------------
>FW1       
---------------ACTCTATACTTTCTTTTTTCTATTTGATCTGGTTTAATAGGAACT
GCTTTTAGGGTAATTATTCGAATGGAGCTTGCTATTCCAGGGACTTTACTAGATGATGGG
CAGTTGTATAATACTATTGTTACTGCTCATGCTTTAGTAATAATTTTTTTTTTAGTAATG
CCAATAATGATGGGTGGTTTTGGAAATTGACTTGTTCCATTAATGTTAAGGGCTCCTGAT
ATAGCTTTTCCACGATTAAATAATTTAAGATTTTGGCTTTTACCTATAGCTATGCTTTTG
TTAGTTAGATCGGCTTATGTTGAGAGTGGTGCTGGGACTGGGTGGACTGTTTATCCTCCT
CTTTCTAGAAATATTGCTCATTCTGGCCCGTCAGTAGATTTAGCTATTTTTTCTCTTCAT
TTAGGGGGTATTTCTTCAATTTTAGCTTCAATTAATTTTGTTGTCACTAGATTTTGTATG
CGTCCTGGAGCGCAAAAGCTAATTCGGACTACAATGTTTATTTGATGTATTGTTGTAACT
GGAATTTTGTTGATTATTGCAATGCCTGTGTTAGCTGGGGCTCTTACTATGTTGTTAACT
GATCGTAATTTTAACACTTCATTTTTTGATCCGGTAGGTTTAGGGGATCCTTTGTTGTT-
TGTTCATTTATT------------------------------------------
>C2        
---------------ACTCTATACTTTCTTTTTTCTATTTGATCTGGTTTAATAGGAACT
GCTTTTAGGGTAATTATTCGAATGGAGCTTGCTATTCCAGGGACTTTACTAGATGATGGG
CAGTTGTATAATACTATTGTTACTGCTCATGCTTTAGTAATAATTTTTTTTTTAGTAATG
CCAATAATGATGGGTGGTTTTGGAAATTGACTTGTTCCATTAATGTTAAGGGCTCCTGAT
ATAGCTTTTCCACGATTAAATAATTTAAGATTTTGGCTTTTACCTATAGCTATGCTTTTG
TTAGTTAGATCGGCCTATGTTGAGAGTGGTGCTGGGACTGGGTGGACTGTTTATCCTCCT
CTTTCTAGAAATATTGCTCATTCTGGCCCGTCAGTAGATTTAGCTATTTTTTCTCTTCAT
TTAGGGGGTATTTCTTCAATTTTAGCTTCAATTAATTTTGTTGTCACTAGATTTTGTATG
CGTCCTGGAGCGCAAAAGCTAATTCGGACTACAATGTTTATTTGATGTATTGTTGTAACT
GGAATTTTGTTGATTATTGCAATGCCTGTGTTAGCTGGGGCTCTTACTATGTTGTTAACT
GATCGTAATTTTAACACTTCATTTTTTGATCCGGTAGGTTTAGGGGATCCTTTGTTGTT-
TGTTCATTTATT------------------------------------------
>FW3       
--------------------------------------TTGATCTGGTTTAATAGGAACT
GCTTTTAGGGTAATTATTCGAATGGAGCTTGCTATTCCAGGGACTTTACTAGATGATGGG
CAGTTGTATAATACTATTGTTACTGCTCATGCTTTAGTAATAATTTTTTTTTTAGTAATG
CCAATAATGATGGGTGGTTTTGGAAATTGACTTGTTCCATTAATGTTAAGGGCTCCTGAT
ATAGCTTTTCCACGATTAAATAATTTAAGATTTTGGCTTTTACCTATAGCTATGCTTTTG
TTAGTTAGATCGGCTTATGTTGAGAGTGGTGCTGGGACTGGGTGGACTGTTTATCCTCCT
CTTTCTAGAAATATTGCTCATTCTGGCCCGTCAGTAGATTTAGCTATTTTTTCTCTTCAT
TTAGGAGGTATTTCTTCAATTTTAGCTTCAATTAATTTTGTTGTCACTAGATTTTGTATG
CGTCCTGGAGCGCAAAAGCTAATTCGGACTACAATGTTTATTTGATGTATTGTTGTAACT
GGAATTTTGTTGATTATTGCAATGCCTGTGTTAGCTGGGGCTCTTACTATGTTGTTAACT
GATCGTAATTTTAACACTTCATTTTTTGATCCGGTAGGTTTAGGGGATCCTTNNNNNNN-
NNNNNNNNNNNNNNNNNNNNNNNNNNNNNNNNNNN-------------------
>FW2       
--------------------------------------TTGATCTGGTTTAATAGGAACT
GCTTTTAGGGTAATTATTCGAATGGAGCTTGCTATTCCAGGGACTTTACTAGATGATGGG
CAGTTGTATAATACTATTGTTACTGCTCATGCTTTAGTAATAATTTTTTTTTTAGTAATG
CCAATAATGATGGGTGGTTTTGGAAATTGACTTGTTCCATTAATGTTAAGGGCTCCTGAT
ATAGCTTTTCCACGATTAAATAATTTAAGATTTTGGCTTTTACCTATAGCTATGCTTTTG
TTAGTTAGATCGGCTTATGTTGAGAGTGGTGCTGGGACTGGGTGGACTGTTTATCCTCCT
CTTTCTAGAAATATTGCTCATTCTGGCCCGTCAGTAGATTTAGCTATTTTTTCTCTTCAT
TTAGGGGGTATTTCTTCAATTTTAGCTTCAATTAATTTTGTTGTCACTAGATTTTGTATG
CGTCCTGGAGCGCAAAAGCTAATTCGGACTACAATGTTTGTTTGATGTATTGTTGTAACT
GGAATTTTGTTGATTATTGCAATGCCTGTGTTAGCTGGGGCTCTTACTATGTTGTTAACT
GATCGTAATTTTAACACTTCATTTTTTGATCCGGTAGGTTTAGGGGATCCTTNNNNNNN-
NNNNNNNNNNNNNNNNNNNNNNNNNNNNNNNNNNN-------------------
>FW4       
-ATAAAGATATTGGGACTCTATACTTTCTTTTTTCTATTTGATCTGGTTTAATAGGAACT
GCTTTTAGGGTAATTATTCGAATGGAGCTTGCTATTCCAGGGACTTTACTAGATGATGGG
CAGTTGTATAATACTATTGTTACTGCTCATGCTTTAGTAATAATTTTTTTTTTAGTAATG
CCAATAATGATGGGTGGTTTTGGAAATTGACTTGTTCCATTAATGTTAAGGGCTCCTGAT
ATAGCTTTTCCACGATTAAATAATTTAAGATTTTGGCTTTTACCTATAGCTATGCTTTTG
TTAGTTAGATCGGCTTATGTTGAGAGTGGTGCTGGGACTGGGTGGACTGTTTATCCTCCT
CTTTCTAGAAATATTGCTCATTCTGGCCCGTCAGTAGATTTAGCTATTTTTTCTCTTCAT
TTAGGGGGTATTTCTTCAATTTTAGCTTCAATTAATTTTGTTGTCACTAGATTTTGTATG
CGTCCTGGGGCGCAAAAGCTAATTCGGACTACAATGTTTATTTGATGTATTGTTGTAACT
GGAATTTTGTTGATTATTGCAATGCCTGTGTTAGCTGGGGCTCTTACTATGTTGTTAACT
GATCGTAATTTTAACACTTCATTTTTTGATCCGGTAGGTTTAGGGGATCCTT--------
------------------------------------------------------
>FW5       
-ATAAAGATATTGGGACTCTATATTTTCTTTTTTCTATTTGATCTGGTTTAATAGGAACT
GCTTTTAGGGTAGTTATTCGAATGGAGCTTGCTATTCCAGGGACTTTATTAGATGATGGG
CAGCTGTATAATACTATTGTTACTGCTCATGCTTTAGTAATAATTTTTTTTTTAGTGATG
CCAATAATAATGGGTGGTTTTGGAAATTGACTTGTTCCATTAATGTTAAGGGCTCCTGAT
ATAGCTTTTCCACGGTTAAATAATTTAAGATTTTGGCTTTTACCTATAGCTATGCTTTTG
TTGGTTAGATCAGCTTATGTTGAGAGTGGTGCTGGGACTGGGTGGACTGTTTATCCTCCT
CTCTCTAGAAATATTGCTCATTCTGGCCCGTCAGTAGATTTAGCTATTTTCTCTCTTCAT
TTAGGGGGTATTTCTTCAATTTTAGCTTCAATTAATTTTGTTGTCACTAGATTTTGTATG
CGTCCTGGAGCTCAAAAACTAATCCGGACTACAATGTTTATTTGATGTATTGTTGTAACT
GGAATTTTGTTGATTATTGCAATGCCTGTATTAGCTGGGGCTCTTACTATGTTATTAACT
GATCGTAATTTTAACACTTCATTTTTTGATCCGGTAGGCTTAGGGGATCCTTTGTTGTT-
-TGTTCATTTATTTTGATTTTTTG------------------------------
>FW7       
---------------------------------------------------------ACT
GCTTTTAGGGTAGTTATTCGAATGGAGCTTGCTATTCCAGGGACTTTATTAGATGATGGG
CAGCTGTATAATACTATTGTTACTGCTCATGCTTTAGTAATAATTTTTTTTTTAGTGATG
CCAATAATAATGGGTGGTTTTGGAAATTGACTTGTTCCATTAATGTTAAGGGCTCCTGAT
ATAGCTTTTCCACGGTTAAATAATTTAAGATTTTGGCTTTTACCTATAGCTATGCTTTTG
TTGGTTAGATCAGCTTATGTTGAGAGTGGTGCTGGGACTGGGTGGACTGTTTATCCTCCT
CTCTCTAGAAATATTGCTCATTCTGGCCCGTCAGTAGATTTAGCTATTTTCTCTCTTCAT
TTAGGGGGTATTTCTTCAATTTTAGCTTCAATTAATTTTGTTGTCACTAGATTTTGTATG
CGTCCTGGAGCTCAAAAACTAATCCGGACTACAATGTTTATTTGATGTATTGTTGTAACT
GGAATTTTGTTGATTATTGCAATGCCTGTATTAGCTGGGGCTCTTACTATGTTATTAACT
GCTCGTAATTTTAACACTT-----------------------------------------
------------------------------------------------------
>FW8       
--------------------------------------TTGATCTGGTTTAATAGGAACT
GCTTTTAGGGTAGTTATTCGAATGGAGCTTGCTATTCCAGGGACTTTATTAGATGATGGG
CAGCTGTATAATACTATTGTTACTGCTCATGCTTTAGTAATAATTTTTTTTTTAGTGATG
CCAATAATAATGGGTGGTTTTGGAAATTGACTTGTTCCATTAATGTTAAGGGCTCCTGAT
ATAGCTTTTCCACGGTTAAATAATTTAAGATTTTGGCTTTTACCTATAGCTATGCTTTTG
TTGATTAGATCAGCTTATGTTGAGAGTGGTGCTGGGACTGGGTGGACTGTTTATCCTCCT
CTCTCTAGAAATATTGCTCATTCTGGCCCGTCAGTAGATTTAGCTATTTTCTCTCTTCAT
TTAGGGGGTATTTCTTCAATTTTAGCTTCAATTAATTTTGTTGTCACTAGATTTTGTATG
CGTCCTGGAGCTCAAAAACTAATCCGGACTACAATGTTTATTTGATGTATTGTTGTAACT
GGAATTTTGTTGATTATTGCAATGCCTGTATTAGCTGGGGCTCTTACTATGCTATTAACT
GATCGTAATTTTAACACTTCATTTTTTGATCCTGTAGGCTTAGGGGATCCTTNNNNNNN-
NNNNNNNNNNNNNNNNNNNNNNNNNNNNNNNNNNN-------------------
>H7        
-----------------------TTTTCTTTTTTCTATTTGATCTGGTTTAATAGGAACT
GCTTTTAGGGTAGTTATTCGAATGGAGCTTGCTATTCCAGGGACTTTATTAGATGATGGG
CAGCTGTATAATACTATTGTTACTGCTCATGCTTTAGTAATAATTTTTTTTTTAGTGATG
CCAATAATAATGGGTGGTTTTGGAAATTGACTTGTTCCATTAATGTTAAGGGCTCCTGAT
ATAGCTTTTCCACGGTTAAATAATTTAAGATTTTGGCTTTTACCTATAGCTATGCTTTTG
TTGGTTAGATCAGCTTATGTTGAGAGTGGTGCTGGGACTGGGTGGACTGTTTATCCTCCT
CTCTCTAGAAATATTGCTCATTCTGGCCCGTCAGTAGATTTAGCTATTTTCTCTCTTCAT
TTAGGGGGTATTTCTTCAATTTTAGCTTCAATTAATTTTGTTGTCACTAGATTTTGTATG
CGTCCTGGAGCTCAAAAACTAATCCGGACTACAATGTTTATTTGATGTATTGTTGTAACT
GGAATTTTGTTGATTATTGCAATGCCTGTATTAGCTGGGGCTCTTACTATGTTATTAACT
GAACGTAATTTTAACACTTCATTTTTTGATCCGGTAGGCTTAGGGGATCCTTTGTTGTT-
-TGTTCATTTATTTTGATTTTTTGG-----------------------------
>FW9       
--------------------------------------TTGATCTGGTTTAATAGGAACT
GCTTTTAGGGTAATTATTCGAATGGAGCTTGCTATTCCAGGGACTTTATTAGATGATGGG
CAGCTGTATAATACTATTGTTACTGCTCACGCTTTAGTAATAATTTTTTTTTTAGTGATG
CCAATAATAATGGGTGGTTTTGGAAATTGACTTGTTCCATTAATGTTAAGGGCTCCTGAT
ATAGCTTTTCCACGGCTAAATAATTTAAGATTTTGGCTTTTACCTATAGCTATGCTTTTG
TTGGTTAGATCAGCTTATGTTGAGAGTGGTGCTGGGACTGGGTGGACTGTTTATCCTCCT
CTCTCTAGAAATATTGCTCATTCTGGCCCATCAGTAGATTTAGCTATTTTTTCTCTTCAT
TTAGGGGGTATTTCTTCAATTTTAGCTTCAATTAATTTTGTTGTCACTAGATTTTGTATG
CGTCCTGGAGCTCAAAAACTAATCCGGACTACAATGTTTATTTGATGTATTGTTGTAACT
GGAATTTTGTTGATTATTGCAATGCCTGTATTAGCTGGGGCTCTTACTATGTTGTTAACT
GATCGTAATTTTAACACTTCATTTTTTGATCCGGTAGGCTTAGGGGATCCTTNNNNNNN-
NNNNNNNNNNNNNNNNNNNNNNNNNNNNNNNNNNN-------------------
>FW10      
--------------------------------------TTGATCTGGTTTAATAGGAACT
GCTTTTAGGGTAATTATTCGAATGGAGCTTGCTATTCCAGGGACTTTACTAGATGATGGG
CAGCTGTATAATACTATTGTTACTGCTCATGCTTTAGTAATAATTTTTTTTTTAGTGATG
CCAATAATGATGGGTGGTTTTGGAAATTGACTTGTTCCATTAATGTTAAGGGCTCCTGAT
ATAGCTTTTCCACGGTTAAATAATTTAAGATTTTGGCTTTTACCTATAGCTATGCTTTTG
TTAGTTAGGTCGGCTTATGTTGAGAGTGGTGCTGGGACTGGGTGGACTGTTTATCCTCCT
CTCTCTAGAAATATTGCTCATTCTGGCCCGTCAGTAGATTTAGCTATTTTCTCTCTTCAT
TTAGGGGGTATTTCTTCAATTTTAGCTTCAATTAATTTTGTTGTCACTAGATTTTGTATG
CGTCCTGGAGCGCAAAAACTAATCCGGACTACAATGTTTATTTGATGTATTGTTGTAACT
GGAATTTTGTTGATTATTGCAATGCCTGTGTTAGCTGGGGCTCTTACTATGTTGTTAACT
GATCGTAATTTTAACACTTCATTTTTTGATCCGGTAGGCTTAGGGGATCCTTNNNNNNN-
NNNNNNNNNNNNNNNNNNNNNNNNNNNNNNNNNNN-------------------
>FW17      
-------------------------------------TTTGATCTGGTTTAATAGGAACT
GCTTTTAGGGTAATTATTCGAATGGAGCTTGCTATTCCAGGGACTTTACTAGATGATGGG
CAGCTGTATAATACTATTGTTACTGCTCATGCTTTAGTAATAATTTTTTTTTTAGTGATG
CCAATAATGATGGGTGGTTTTGGAAATTGACTTGTTCCATTAATGTTAAGGGCTCCTGAT
ATAGCTTTTCCACGGTTAAATAATTTAAGATTTTGGCTTTTACCTATAGCTATGCTTTTG
TTGGTTAGATCGGCTTATGTTGAGAGTGGTGTTGGGACTGGGTGGACTGTTTATCCTCCT
CTTTCTAGAAATATTGCTCATTCTGGCCCGTCAGTAGATTTAGCTATTTTTTCTCTTCAT
TTAGGGGGTATTTCTTCAATTTTAGCTTCAATTAATTTTGTTGTTACTAGATTTTGTATG
CGTCCTGGAGCACAAAAGCTAATCCGGACTACAATGTTTATTTGATGTATTGTTGTAACT
GGAATTTTGTTGATTATTGCAATGCCTGTGTTGGCTGGAGCTCTTACTATGTTGTTAACT
GATCGTAATTTTAACACTTCATTTTTTGATCCGGTAGGCTTAGGGGATCCTTTGTTGTT-
-TGTTCATTTATTTTGATTTTTTGG-----------------------------
>H1        
-----------------------TTTTCTTTTTTCTATTTGATCTGGTTTAATAGGAACT
GCTTTTAGGGTAATTATTCGAATGGAGCTTGCTATTCCAGGGACTTTACTAGATGATGGG
CAGCTGTATAATACTATTGTTACTGCTCATGCTTTAGTAATAATTTTTTTTTTAGTGATG
CCAATAATGATGGGTGGTTTTGGAAATTGACTTGTTCCATTAATGTTAAGGGCTCCTGAT
ATAGCTTTTCCACGGTTAAATAATTTAAGATTTTGGCTTTTACCTATAGCTATGCTTTTG
TTGGTTAGATCGGCTTATGTTGAGAGTGGTGTTGGGACTGGGTGGACTGTTTATCCTCCT
CTTTCTAGAAATATTGCTCATTCTGGCCCGTCAGTAGATTTAGCTATTTTTTCTCTTCAT
TTAGGGGGTATTTCTTCAATTTTAGCTTCAATTAATTTTGTTGTTACTAGATTTTGTATG
CGTCCTGGAGCACAAAAGCTAATCCGGACTACAATGTTTATTTGATGTATTGTTGTAACT
GGAATTTTGTTGATTATTGCAATGCCTGTGTTGGCTGGGGCTCTTACTATGTTGTTAACT
GATCGTAATTTTAACACTTCATTTTTTGATCCGGTAGGCTCAAGGGATCCTTTGTTGTT-
-TGTTCATTTATTTTGATTTTTTGG-----------------------------
>H5        
-----------------------TTTTCTTTTTTCTATTTGATCTGGTTTAATAGGAACT
GCTTTTAGGGTAATTATTCGAATGGAGCTTGCTATTCCAGGGACTTTACTAGATGATGGG
CAGCTGTATAATACTATTGTTACTGCTCATGCTTTAGTAATAATTTTTTTTTTAGTGATG
CCAATAATGATGGGTGGTTTTGGAAATTGACTTGTTCCATTAATGTTAAGGGCTCCTGAT
ATAGCTTTTCCACGGTTAAATAATTTAAGATTTTGGCTTTTACCTATAGCTATGCTTTTG
TTGGTTAGATCGGCTTATGTTGAGAGTGGTGTTGGGACTGGGTGGACTGTTTATCCTCCT
CTTTCTAGAAATATTGCTCATTCTGGCCCGTCAGTAGATTTAGCTATTTTTTCTCTTCAT
TTAGGGGGTATTTCTTCAATTTTAGCTTCAATTAATTTTGTTGTTACTAGATTTTGTATG
CGTCCTGGAGCACAAAAGCTAATCCGGACTACAATGTTTATTTGATGTATTGTTGTACCT
GGAATTTTGTTGATTATTGCAATGCCTGTGTTGGCTGGAGCTCTTACTATGTTGTTAACT
GATCGTAATTTTAACACTTCATTTTTTGATCCGGTAGGCTTAGGGGATCCTTTGTTGTT-
-TGTTCATTTATTTTGATTTTTTGG-----------------------------
>H8        
-----------------------TTTTCTTTTTTCTATTTGATCTGGTTTAATAGGAACT
GCTTTTAGGGTAATTATTCGAATGGAGCTTGCTATTCCAGGGACTTTACTAGATGATGGG
CAGCTGTATAATACTATTGTTACTGCTCATGCTTTAGTAATAATTTTTTTTTTAGTGATG
CCAATAATGATGGGTGGTTTTGGAAATTGCCTTGTTCCATTAATGTTAAGGGCTCCTGAT
ATAGCTTTTCCACGGTTAAATAATTTAAGATTTTGGCTTTTACCTATAGCTATGCTTTTG
TTGGTTAGATCGGCTTATGTTGAGAGTGGTGTTGGGCCTGGGTGGACTGTTTATCCTCCT
CTTTCTAGAAATATTGCTCATTCTGGCCCGTCAGTAGATTTAGCTATTTTTTCTCTTCAT
TTAGGGGGTATTTCTTCAATTTTAGCTTCAATTAATTTTGTTGTTACTAGATTTTGTATG
CGTCCTGGAGCTCAAAAGCTAATCCGGCCTACAATGTTTATTTGATGTATTGTTGTAACT
GGAATTTTGTTGATTATTGCAATGCCTGTATTAGCTGGGGCTCTTCCTATGTTGTTAGCT
GATCGTAATTTTAACACTTCATTTTTTGATCCGGTTGGCTTAGGGGATCCTTTGTTGTT-
-TGTTCATTTATTTTGATTTTTTGG-----------------------------
>H25       
-----------------------TTTTCTTTTTTCTATTTGATCTGGTTTAATAGGAACT
GCTTTTAGGGTAATTATTCGAATGGAGCTTGCTATTCCAGGGACTTTAATAGATGATGGG
CAGTTGTATAATACTATTGTTACTGCTCATGCTTTAGTAATAATTTTTTTTTTAGTGATG
CCAATAATGATGGGTGGTTTTGGAAATTGACTTGTTCCATTAATGTTAAGGGCTCCTGAT
ATAGCTTTTCCACGATTAAATAATTTAAGATTTTGGCTTTTACCTATAGCTATGCTTTTG
TTAGTTAGATCGGCTTATGTTGAGAGTGGTGCTGGGACTGGGTGGACTGTTTATCCTCCT
CTTTCTAGAAATATTGCTCATTCTGGCCCGTCAGTAGATTTAGCTATTTTTTCTCTTCAT
TTAGGGGGTATTTCTTCAATTTTAGCTTCAATTAATTTTGTTGTCACTAGATTTTGTATG
CGTCCTGGAGCTCAAAAGCTAATTCGGACTACAATGTTTATTTGATGTATTGTTGTAACT
GGAATTTTGTTGATTATTGCAATGCCTGTGTTAGCTGGGGCTCTTACTATGTTGTTAACT
GATCGTAATTTTAACACTTCATTTTTTGATCCGGTAGGCTTAGGGGATCCTTTGTTGTT-
-TGTTCATTTATTTTGATTTTTTGG-----------------------------
>H26       
-----------------------TTTTCTTTTTTCTATTTGATCTGGTTTAATAGGAACT
GCTTTTAGGGTAATTATTCGAATGGAGCTTGCTATTCCAGGGACTTTACTAGATGATGGG
CAGTTGTATAATACTATTGTTACTGCTCATGCTTTAGTAATAATTTTTTTTTTAGTAATG
CCAATAATGATGGGTGGTTTTGGAAATTGACTTGTTCCATTAATGTTAAGGGCTCCTGAT
ATAGCTTTTCCACGATTAAATAATTTAAGATTTTGGCTTTTACCTATAGCTATGCTTTTG
TTAGTTAGATCGGCTTATGTTGAGAGTGGTGCTGGGACTGGGTGGACTGTTTATCCTCCT
CTTTCTAGAAATATTGCTCATTCTGGCCCGTCAGTAGATTTAGCTATTTTTTCTCTTCAT
TTAGGGGGTATTTCTTCAATTTTAGCTTCAATTAATTTTGTTGTCACTAGATTTTGTATG
CGTCCTGGAGCGCAAAAGCTAATTCGGACTACAATGTTTATTTGATGTATTGTTGTAACT
GGAATTTTGTTGATTATTGCAATGCCTGTGTTAGCTGGGGCTCTTACTATGTTGTTAACT
GATCGTAATTTTAACACTTCATTTTTTGATCCGGTAGGCTTAGGGGATCCTTTGCTGTT-
-TGTTCATTTATTTTGATTTTTTGG-----------------------------
>H18       
-----------------------TTTTATTTTTTCTATTTGATCTGGTTTAATAGGAACT
GCTTTTAGGGTAATTATTCGAATGGAGCTTGCTATTCCAGGGACTTTACTAGATGATGGG
CAGCTGTATAATACTATTGTTACTGCTCATGCTTTAGTAATAATTTTTTTTTTAGTAATG
CCAATAATGATGGGTGGTTTTGGAAATTGACTTGTTCCATTAATGTTAAGGGCTCCTGAT
ATAGCTTTTCCACGGTTAAATAATTTAAGATTTTGGCTTTTACCTATAGCTATGCTTTTG
TTAGTTAGATCGGCTTATGTTGAGAGTGGTGCTGGGACTGGGTGGACTGTTTATCCTCCT
CTTTCTAGAAATATTGCTCATTCTGGCCCGTCAGTAGATTTAGCTATTTTTTCTCTTCAT
TTGGGGGGTATTTCTTCAATTTTAGCTTCAATTAATTTTGTTGTCACTAGATTTTGTATG
CGTCCTGGAGCACAAAAGCTAATTCGGACTACAATGTTTATTTGATGTATTGTTGTAACT
GGAATTTTGTTGATTATTGCAATGCCTGTGTTAGCTGGAGCTCTTACTATGTTGTTAACT
GATCGTAATTTTAACACTTCATTTTTTGATCCGGTAGGCTTA------------------
------------------------------------------------------
>flumA     
--------------------------------------TTGGTCTGGTTTAATAGGAACT
GCTTTTAGAGTAATTATTCGAATGGAATTAGCTATTCCAGGGACTTTATTGGATGATGGT
CAATTATATAATACTATTGTCACTGCTCATGCTTTAGTAATGATTTTTTTTTTAGTAATG
CCTATAATAATGGGCGGTTTTGGAAATTGGCTTGTTCCTTTAATGTTAAGGGCTCCTGAT
ATGGCTTTTCCTCGACTGAATAATTTAAGGTTTTGACTTTTGCCTATGGCTATGCTTTTG
TTGGTGAGATCAGCTTATGTTGAAAGTGGAGCTGGGACTGGTTGAACTGTTTATCCTCCT
CTTTCTAGTAATATTGCTCATTCTGGTCCTTCAGTAGATTTGGCTATTTTTTCTCTTCAT
TTAGGGGGTATTTCTTCTATTTTGGCTTCAATTAATTTTGTTGTTACTAGATTTTGTATG
CGTCCTGGAGCACAAAAATTAATTCGGACTACAATGTTTATTTGATGTATTGTAGTAACT
GGAATTTTGTTGATTATTGCAATGCCTGTATTAGCTGGAGCTCTTACTATATTATTAACT
GATCGAAATTTTAATACTTCATTTTTTGATCCAGTTGGTTTAGGAGATCCGT--------
------------------------------------------------------
>flumC     
--------------------------------------TTGGTCTGGTTTAATAGGAACT
GCTTTTAGAGTAATTATTCGAATGGAGTTAGCTATTCCAGGGACTTTATTGGATGATGGT
CAATTATATAATACTATTGTCACTGCTCATGCTTTAGTAATGATTTTTTTTTTAGTAATG
CCTATAATAATGGGCGGTTTTGGAAATTGGCTTGTTCCTTTAATGTTAAGGGCTCCTGAT
ATGGCTTTTCCTCGACTGAATAATTTAAGGTTTTGACTTTTGCCTATGGCTATGCTTTTG
TTGGTGAGATCAGCTTATGTTGAAAGTGGAGCTGGGACTGGTTGAACTGTTTATCCTCCT
CTTTCTAGTAATATTGCTCATTCTGGTCCTTCAGTAGATTTGGCTATTTTTTCTCTTCAT
TTAGGGGGTATTTCTTCTATTTTGGCTTCAATTAATTTTGTTGTTACTAGATTTTGTATG
CGTCCTGGAGCACAAAAATTAATTCGGACTACAATGTTTATTTGATGTATTGTAGTAACT
GGAATTTTGTTGATTATTGCAATGCCTGTATTAGCTGGAGCTCTTACTATACTATTAACT
GATCGAAATTTTAATACTTCATTTTTTGATCCAGTTGGTTTAGGAGATCCGT--------
------------------------------------------------------
>H32       
-----------------------TTTTCTTTTTTACATTTGGTCTGGTTTAAAAGGAACT
GCTTTTAGAGTAATTATTCGAATGGAGTTAGCTATTCCAGGGACTCTATTGGATGATGGT
CAATTATATAATACTATTGTCACTGCTCATGCTTTAGTAATGATTTTTTTTTTAGTAATG
CCTATGATAATGGGCGGTTTTGGAAATTGGCTTGTTCCTTTAATGTTAAGAGCTCCTGAT
ATGGCTTTTCCTCGACTAAATAATTTAAGGTTTTGACTTTTACCTATGGCTATGCTTTTG
TTGGTGAGGTCAGCTTATGTTGAAAGTGGAGCTGGAACTGGTTGAACTGTTTATCCTCCT
CTTTCTAGAAATATTGCTCATTCTGGTCCTTCGGTAGATTTGGCTATTTTTTCTCTTCAT
TTAGGAGGTATTTCTTCTATTTTGGCTTCAATTAATTTTGTTGTTACTAGGTTTTGTATG
CGTCCTGGAGCACAAAAATTAATTCGGACTACAATGTTTATTTGGTGTATTGTAGTAACT
GGAATTTTGTTGATTATTGCAATGCCTGTATTAGCTGGAGCTCTTACTATGTTATTAACT
GATCGAAATTTTAATACTTCATTTTTTGATCCAGTTGGTTTAGGAGATCCTTTATTATT-
-TGTTCATTTATTTTGATTTTTTGG-----------------------------
>japonicaA 
--------------------------------------TTGGTCTGGTTTAATAGGAACT
GCTTTTAGAGTAATTATTCGAATGGAGTTAGCTATTCCAGGGACTTTATTGGATGATGGT
CAATTATATAATACTATTGTCACTGCTCATGCTTTAGTAATGATTTTTTTTTTAGTAATG
CCTATGATAATGGGCGGTTTTGGAAATTGGCTTGTTCCTTTAATGTTAAGAGCTCCTGAT
ATGGCTTTTCCTCGATTAAATAATTTAAGGTTTTGACTTTTACCTATGGCTATGCTTTTG
TTGGTGAGGTCAGCCTATGTTGAAAGTGGAGCTGGGACTGGTTGAACTGTTTATCCTCCT
CTTTCTAGAAATATTGCTCATTCTGGTCCTTCGGTAGATTTGGCTATTTTTTCTCTTCAT
TTAGGAGGTATTTCTTCTATTTTGGCTTCAATTAATTTTGTTGTTACTAGGTTTTGTATG
CGTCCTGGAGCACAAAAATTAATTCGGACTACAATGTTTATTTGGTGTATTGTAGTAACT
GGAATTTTGTTGATTATTGCAATGCCTGTATTAGCTGGAGCTCTTACTATGTTATTAACT
GATCGAAATTTTAATACTTCATTTTTTGATCCAGTTGGTTTAGGAGATCCTTNNNNNNN-
-NNNNNNNNNNNNNNNNNNNNNNNNNNNNNNNNNNN------------------
>mada      
--------------------------------------TTGGTCTGGTTTGATGGGAACT
GCTTTTAGGGTAATTATTCGAATAGAACTTGCTATTCCAGGAACTTTGTTAGATGATGGA
CAGTTGTATAATACTATTGTTACTGCTCATGCTTTAGTAATAATTTTTTTTTTAGTAATA
CCAATAATAATGGGTGGTTTTGGAAATTGACTTGTTCCATTAATGTTAAGGGCTCCTGAT
ATGGCTTTTCCACGCCTAAATAATTTGAGATTTTGACTTTTGCCTATAGCTATGATTTTG
TTAGTTAGATCAGCTTATGTTGAGAGTGGTGCTGGGACTGGGTGAACTGTCTATCCTCCT
CTTTCTAGAAATATTGCTCATTCTGGTCCATCAGTAGATTTAGCTATTTTTTCTCTTCAT
TTGGGTGGTATTTCTTCTATTTTAGCTTCAATTAATTTTGTTGTTACTAGATTTTGTATG
CGTCCTGGAGCACAAAAGTTAATTCGGACTACAATATTTATTTGATGTATTGTTGTTACT
GGAATTTTGTTGATTATTGCAATGCCTGTATTAGCTGGGGCTCTTACTATGTTATTAACT
GATCGTAATTTTAATACTTCATTTTTTGATCCAGTAGGTTTAGGGGATCCTT--------
------------------------------------------------------
>Kor4      
------------------CTATATTTTCTTTTTTCTATTTGGTCTGGTTTAATAGGAACT
GCTTTTAGAGTAATTATTCGAATGGAGTTAGCTATTCCAGGGACTTTATTGGATGATGGT
CAATTATATAATACTATTGTCACTGCTCATGCTTTAGTAATGATTTTTTTTTTAGTAATG
CCTATGATAATGGGCGGTTTTGGAAATTGGCTTGTTCCTTTAATGTTAAGAGCTCCTGAT
ATGGCTTTTCCTCGACTAAATAATTTAAGGTTTTGACTTTTACCTATGGCTATGCTTTTG
TTGGTGAGGTCAGCTTATGTTGAAAGTGGAGCTGGGACTGGTTGAACTGTTTATCCTCCT
CTTTCTAGAAATATTGCTCATTCTGGTCCTTCGGTAGATTTGGCTATTTTTTCTCTTCAT
TTAGGAGGTATTTCTTCTATTTTGGCTTCAATTAATTTTGTTGTTACTAGGTTTTGTATG
CGTCCTGGAGCACAAAAATTAATTCGGACTACAATGTTTATTTGGTGTATTGTAGTAACT
GGAATTTTGTTGATTATTGCAATGCCTGTATTAGCTGGAGCTCTTACTATGTTATTAACT
GATCGAAATTTTAATACTTCATTTTTTGATCCAGTTGGTTTAGGAGATCCTTTATTATT-
-TGTTCATTTGTTTTGATTTTTTGGT----------------------------
>KR1       
--------------------------------------TTGGTCTGGTTTAATAGGAACT
GCTTTTAGAGTAATTATTCGAATGGAGTTAGCTATTCCAGGGACTTTATTGGATGATGGT
CAATTATATAATACTATTGTCACTGCTCATGCTTTAGTAATGATTTTTTTTTTAGTAATG
CCTATGATAATGGGCGGTTTTGGAAATTGGCTTGTTCCTTTAATGTTAAGAGCTCCTGAT
ATGGCTTTTCCTCGACTAAATAATTTAAGGTTTTGACTTTTACCTATGGCTATGCTTTTG
TTGGTGAGGTCAGCTTATGTTGAAAGTGGAGCTGGGACTGGTTGAACTGTTTATCCTCCT
CTTTCTAGAAATATTGCTCATTCTGGTCCTTCGGTAGATTTGGTTATTTTTTCTCTTCAT
TTAGGAGGTATTTCTTCTATTTTGGCTTCAATTAATTTTGTTGTTACTAGATTTTGTATG
CGTCCTGGAGCACAAAAATTAATTCGGACTACAATGTTTATTTGGTGTATTGTAGTAACT
GGAATTTTGTTGATTATTGCAATGCCTGTATTAGCTGGAGCTCTTACTATGTTATTAACT
GATCGAAATTTTAATACTTCATTTTTTGATCCAGTTGGTTTAGGAGATCCTTNNNNNNN-
-NNNNNNNNNNNNNNNNNNNNNNNNNNNNNNNNNNN------------------
>lamar     
--------------------------------------TTGATCTGGTTTAATAGGAACT
GCTTTTAGGGTAATTATTCGAATGGAACTTGCTATTCCAGGGACTTTACTAGATGATGGG
CAGCTGTATAATACTATTGTTACTGCTCATGCTTTAGTAATAATTTTTTTTTTAGTGATG
CCAATAATGATGGGTGGTTTTGGAAATTGACTTGTTCCATTAATGTTAAGGGCTCCTGAT
ATAGCTTTTCCACGGTTAAATAATTTAAGATTTTGGCTTTTACCTATAGCTATGCTTTTG
TTAGTTAGGTCAGCTTATGTTGAGAGTGGTGCTGGGACTGGATGGACTGTTTATCCTCCT
CTTTCTAGAAATATTGCTCATTCTGGCCCGTCAGTAGATTTAGCTATTTTTTCTCTTCAT
TTAGGGGGTATTTCTTCAATTTTAGCTTCAATTAATTTTGTTGTTACTAGATTTTGTATA
CGTCCTGGAGCGCAAAAGTTAATCCGGACTACAATGTTTATTTGATGTATTGTTGTAACT
GGAATTTTGTTGATTATTGCAATGCCTGTGTTAGCTGGGGCTCTTACTATGTTGTTAACT
GATCGTAATTTTAACACTTCATTTTTTGATCCGGTAGGTTTAGGGGATCCTT--------
------------------------------------------------------
>loeh81    
--------------------------------------TTGATCTGGTTTAATAGGAACT
GCTTTTAGGGTAATTATTCGAATGGAACTTGCTATTCCAGGGACTTTATTAGATGATGGG
CAGCTGTATAATACTATTGTTACTGCTCATGCTTTAGTAATAATTTTTTTTTTAGTGATG
CCAATAATGATGGGTGGTTTTGGAAATTGACTTGTTCCGTTAATATTAAGGGCTCCTGAT
ATAGCTTTTCCACGGTTAAATAATTTAAGATTTTGGCTTTTACCTATAGCTATGCTTTTG
TTAGTTAGGTCAGCTTATGTTGAGAGTGGTGCTGGGACTGGGTGGACTGTTTATCCCCCT
CTTTCTAGAAATATTGCTCATTCTGGCCCGTCAGTAGATTTAGCTATTTTCTCTCTTCAT
TTAGGGGGTATTTCTTCAATTTTAGCTTCAATTAATTTTGTTGTTACTAGATTTTGTATG
CGTCCTGGAGCGCAAAAGCTAATCCGGACTACAATGTTTATTTGATGTATTGTTGTAACT
GGAATTTTGTTGATTATTGCAATGCCTGTGTTAGCTGGGGCTCTTACTATGTTGTTAACT
GATCGTAATTTTAACACTTCATTTTTTGATCCGGTAGGTTTAGGGGATCCTT--------
------------------------------------------------------
>loeh80    
--------------------------------------TTGATCTGGTTTAATAGGAACT
GCTTTTAGGGTAATTATTCGAATGGAACTTGCTATTCCAGGGACTTTATTAGATGATGGG
CAGCTGTATAATACTATTGTTACTGCTCATGCTTTAGTAATAATTTTTTTTTTAGTGATG
CCAATAATGATGGGTGGTTTTGGAAATTGACTTGTTCCGTTAATATTAAGGGCTCCTGAT
ATAGCTTTTCCACGGTTAAATAATTTAAGATTTTGGCTTTTACCTATAGCTATGCTTTTG
TTAGTTAGGTCAGCTTATGTTGAGAGTGGTGCTGGGACTGGGTGGACTGTTTATCCTCCT
CTTTCTAGAAATATTGCTCATTCTGGCCCGTCAGTAGATTTAGCTATTTTCTCTCTTCAT
TTAGGGGGTATTTCTTCAATTTTAGCTTCAATTAATTTTGTTGTTACTAGATTTTGTATG
CGTCCTGGAGCGCAAAAGCTAATCCGGACTACAATGTTTATTTGATGTATTGTTGTAACT
GGAATTTTGTTGATTATTGCAATGCCTGTGTTAGCTGGGGCTCTTACTATGTTGTTAACT
GATCGTAATTTTAACACTTCATTTTTTGATCCGGTAGGTTTAGGGGATCCTT--------
------------------------------------------------------
>mata87    
--------------------------------------TTGATCTGGTTTAGTAGGAACT
GCTTTTAGGGTAATTATTCGAATGGAACTTGCTATTCCAGGGACTTTATTAGATGATGGG
CAGCTGTATAATACTATTGTTACTGCTCATGCTTTAGTAATAATTTTTTTTTTAGTGATG
CCAATAATGATGGGTGGTTTTGGAAATTGACTTGTTCCATTAATATTAAGGGCTCCTGAT
ATAGCTTTTCCACGGTTAAATAACTTAAGATTTTGGCTTTTACCTATAGCTATGCTTTTG
TTAGTTAGATCGGCTTATGTTGAGAGTGGTGCTGGGACTGGGTGGACTGTTTATCCTCCT
CTTTCTAGAAATATTGCTCATTCTGGCCCTTCAGTAGATTTAGCTATTTTCTCTCTTCAT
TTAGGGGGTATTTCTTCAATTTTAGCTTCAATTAATTTTGTTGTTACTAGATTTTGTATG
CGTCCTGGAGCGCAGAAGCTGATCCGGACTACAATGTTTATTTGATGTATTGTTGTAACT
GGAATTTTGTTGATTATTGCAATGCCTGTGTTAGCTGGGGCTCTTACTATGTTGTTAACT
GATCGTAATTTTAACACTTCATTTTTTGATCCGGTAGGTTTAGGGGATCCTT--------
------------------------------------------------------
>mata63    
--------------------------------------TTGATCTGGTTTAATAGGAACT
GCTTTTAGGGTAATTATTCGAATGGAGCTTGCTATTCCAGGGACTTTATTAGATGATGGA
CAGCTGTATAATACTATTGTTACTGCTCATGCTTTAGTAATAATTTTTTTTTTAGTGATG
CCAATAATGATGGGTGGTTTTGGAAATTGACTTGTTCCATTAATACTAAGGGCTCCTGAT
ATAGCTTTTCCACGGTTAAATAATTTAAGATTTTGGCTTTTACCTATGGCTATGCTTTTG
TTAGTTAGATCGGCTTATGTTGAGAGTGGTGCTGGGACTGGGTGGACTGTTTATCCTCCT
CTTTCTAGAAATATTGCTCATTCTGGCCCGTCAGTAGATTTAGCTATTTTCTCTCTTCAT
TTAGGGGGTATTTCTTCAATTTTAGCTTCAATTAATTTTGTTGTTACTAGATTTTGTATG
CGTCCTGGAGCGCAAAAGCTAATCCGGACTACAATGTTTATTTGATGTATTGTTGTAACT
GGAATTTTATTGATTATTGCAATGCCTGTGTTAGCTGGGGCTCTTACTATGTTGTTAACT
GATCGTAATTTTAACACTTCATTTTTTGATCCGGTAGGTTTAGGGGATCCTT--------
------------------------------------------------------
>mata65    
--------------------------------------TTGATCTGGTTTAATAGGAACT
GCTTTTAGGGTAATTATTCGAATGGAGCTTGCTATTCCAGGGACTTTATTAGATGATGGA
CAGCTGTATAATACTATTGTTACTGCTCATGCTTTAGTAATAATTTTTTTTTTAGTGATG
CCAATAATGATGGGTGGTTTTGGAAATTGACTTGTTCCATTAATACTAAGGGCTCCTGAT
ATAGCTTTTCCACGGTTAAATAATTTAAGATTTTGGCTTTTGCCTATAGCTATGCTTTTG
TTAGTTAGATCGGCTTATGTTGAGAGTGGTGCTGGGACTGGGTGGACTGTTTATCCTCCT
CTTTCTAGAAATATTGCTCATTCTGGCCCGTCAGTAGATTTAGCTATTTTCTCTCTTCAT
TTAGGGGGTATTTCTTCAATTTTAGCTTCAATTAATTTTGTTGTTACTAGATTTTGTATG
CGTCCTGGAGCGCAAAAGCTAATCCGGACTACAATGTTTATTTGATGTATTGTTGTAACT
GGAATTTTATTGATTATTGCAATGCCTGTGTTAGCTGGGGCTCTTACTATGTTGTTAACT
GATCGTAATTTTAACACTTCATTTTTTGATCCGGTAGGTTTAGGGGATCCTT--------
------------------------------------------------------
>mata94    
--------------------------------------TTGATCTGGTTTAGTAGGAACT
GCTTTTAGGGTAATTATTCGAATGGAACTTGCTATTCCAGGGACTTTATTAGATGATGGG
CAGCTATATAATACTATTGTTACTGCTCATGCTTTAGTAATAATTTTTTTTTTAGTGATG
CCAATAATGATGGGTGGTTTTGGAAATTGACTTGTTCCATTAATATTAAGGGCTCCTGAT
ATAGCTTTTCCACGGTTAAATAACTTAAGATTTTGGCTTTTACCTATAGCTATGCTTTTG
TTAGTTAGATCGGCTTATGTTGAGAGTGGTGCTGGGACTGGGTGGACTGTTTATCCTCCT
CTTTCTAGAAATATTGCTCATTCTGGCCCGTCAGTAGATTTAGCTATTTTCTCTCTTCAT
TTAGGGGGTATTTCTTCAATTTTAGCTTCAATTAATTTTGTTGTTACTAGATTTTGTATG
CGTCCTGGAGCGCAAAAGCTGATCCGGACTACAATGTTTATTTGATGTATTGTTGTAACT
GGAATTTTGTTGATTATTGCAATGCCTGTGTTAGCTGGGGCTCTTACTATGTTGTTAACT
GATCGTAATTTTAACACTTCATTTTTTGATCCGGTAGGTTTAGGGGATCCTT--------
------------------------------------------------------
>mata89    
--------------------------------------TTGATCTGGTTTAGTAGGAACT
GCTTTTAGGGTAATTATTCGAATGGAACTTGCTATTCCAGGGACTTTATTAGATGATGGG
CAGCTGTATAATACTATTGTTACTGCTCATGCTTTAGTAATAATTTTTTTTTTAGTGATG
CCAATAATGATGGGTGGTTTTGGAAATTGACTTGTTCCATTAATATTAAGGGCTCCTGAT
ATAGCTTTTCCACGGTTAAATAACTTAAGATTTTGGCTTTTACCTATAGCTATGCTTTTG
TTAGTTAGATCGGCTTATGTTGAGAGTGGTGCTGGGACTGGGTGGACTGTTTATCCTCCT
CTTTCTAGAAATATTGCTCATTCTGGCCCGTCAGTAGATTTAGCTATTTTCTCTCTTCAT
TTAGGGGGTATTTCTTCAATTTTAGCTTCAATTAATTTTGTTGTTACTAGATTTTGTATG
CGTCCTGGAGCGCAAAAGCTGATCCGGACTACAATGTTTATTTGATGTATTGTTGTAACT
GGAATTTTGTTGATTATTGCAATGCCTGTGTTAGCTGGGGCTCTTACTATGTTGTTAACT
GATCGTAATTTTAACACTTCATTTTTTGATCCGGTAGGTTTAGGGGATCCTT--------
------------------------------------------------------
>mata92    
--------------------------------------TTGATCTGGTTTAGTAGGAACT
GCTTTTAGGGTAATTATTCGAATGGAACTTGCTATTCCAGGTACTTTATTAGATGATGGG
CAGCTGTATAATACTATTGTTACTGCTCATGCTTTAGTAATAATTTTTTTTTTAGTGATG
CCAATAATGATGGGTGGTTTTGGAAATTGACTTGTTCCATTAATATTAAGGGCTCCTGAT
ATAGCTTTTCCACGGTTAAATAACTTAAGGTTTTGGCTTTTACCTATAGCTATGCTTTTG
TTAGTTAGATCGGCTTATGTTGAGAGTGGTGCTGGGACTGGGTGGACTGTTTATCCTCCT
CTTTCTAGAAATATTGCTCATTCTGGCCCGTCAGTAGATTTAGCTATTTTCTCTCTTCAT
TTAGGGGGTATTTCTTCAATTTTAGCTTCAATTAATTTTGTTGTTACTAGATTTTGTATG
CGTCCTGGAGCGCAAAAGCTGATCCGGACTACAATGTTTATTTGATGTATTGTTGTAACT
GGAATTTTGTTGATTATTGCAATGCCTGTGTTAGCTGGGGCTCTTACTATGTTGTTAACT
GATCGTAATTTTAACACTTCATTTTTTGATCCGGTAGGTTTAGGGGATCCTT--------
------------------------------------------------------
>FW11      
--------------------------------------TTGATCTGGTTTAATGGGAACT
GCTTTTAGGGTAATTATTCGAATGGAGCTTGCTATTCCAGGGACTTTACTAGATGATGGG
CAGTTGTATAATACTATTGTTACTGCTCATGCTTTAGTAATAATTTTTTTTTTAGTAATG
CCAATAATGATGGGTGGTTTTGGAAATTGACTTGTTCCATTAATGTTAAGGGCTCCTGAT
ATAGCTTTTCCACGGTTAAATAATTTAAGATTTTGGCTTTTACCTATAGCTATGCTTTTG
TTAGTTAGATCAGCTTATGTTGAGAGTGGTGCTGGGACTGGGTGGACTGTTTATCCTCCT
CTTTCTAGAAATATTGCTCATTCTGGCCCGTCAGTAGATTTAGCTATTTTTTCTCTTCAT
TTAGGGGGTATTTCTTCAATTTTAGCTTCAATTAATTTTGTTGTCACTAGATTTTGTATG
CGTCCTGGAGCGCAAAAGCTAATTCGGACTACAATGTTTATTTGATGTATTGTTGTAACT
GGAATTTTGTTGATTATTGCAATGCCTGTGTTAGCTGGGGCTCTTACTATGTTGTTAACT
GATCGTAATTTTAATACTTCATTTTTTGATCCGGTAGGCTTAGGGGATCCTT--------
------------------------------------------------------
>FW12      
--------------------------------------TTGATCTGGTTTAATGGGAACT
GCTTTTAGGGTAATTATTCGAATGGAGCTTGCTATTCCAGGGACTTTACTAGATGATGGG
CAGTTGTATAATACTATTGTTACTGCTCATGCTTTAGTAATAATTTTTTTTTTAGTAATG
CCAATAATGATGGGTGGTTTTGGAAATTGACTTGTTCCATTAATGTTAAGGGCTCCTGAT
ATAGCTTTTCCACGGTTAAATAATTTAAGATTTTGGCTTTTACCTATAGCTATGCTTTTG
TTAGTTAGATCAGCTTATGTTGAGAGTGGTGCTGGGACTGGGTGGACTGTTTATCCTCCT
CTTTCTAGAAATATTGCTCATTCTGGCCCGTCAGTAGATTTAGCTATTTTTTCTCTTCAT
TTAGGGGGTATTTCTTCAATTTTAGCTTCAATTAATTTTGTTGTCACTAGATTTTGTATG
CGTCCTGGAGCGCAAAAGCTAATTCGGACTACAATGTTTATTTGATGTATTGTTGTAACT
GGAATTTTGTTGATTATTGCAATGCCTGTGTTAGCTGGGGCTCTTACTATGTTGTTAACT
GATCGTAATTTTAACACTTCATTTTTTGATCCGGTAGGCTTAGGGGATCCTT--------
------------------------------------------------------
>FW13      
--------------------------------------TTGATCTGGTTTAATGGGAACT
GCTTTTAGGGTAATTATTCGAATGGAGCTTGCTATTCCAGGGACTTTATTAGATGATGGG
CAGTTGTATAATACTATTGTTACTGCTCATGCTTTAGTAATAATTTTTTTTTTAGTAATG
CCAATAATGATGGGTGGTTTTGGAAATTGACTTGTTCCATTAATGTTAAGGGCTCCTGAT
ATAGCTTTTCCACGGTTAAATAATTTAAGATTTTGGCTTTTACCTATAGCTATGCTTTTG
TTAGTTAGATCAGCTTATGTTGAGAGTGGTGCTGGGACTGGGTGGACTGTTTATCCTCCT
CTTTCTAGAAATATTGCTCATTCTGGCCCGTCAGTAGATTTAGCTATTTTTTCTCTTCAT
TTAGGGGGTATTTCTTCAATTTTAGCTTCAATTAATTTTGTTGTCACTAGATTTTGTATG
CGTCCTGGAGCGCAAAAGCTAATTCGGACTACAATGTTTATTTGATGTATTGTTGTAACT
GGAATTTTGTTGATTATTGCAATGCCTGTGTTAGCTGGGGCTCTTACTATGTTGTTAACT
GATCGTAATTTTAACACTTCATTTTTTGATCCGGTAGGCTTAGGGGATCCTT--------
------------------------------------------------------
>FW14      
--------------------------------------TTGATCTGGTTTAATAGGAACT
GCTTTTAGGGTAATTATTCGAATGGAGCTTGCCATTCCAGGGACTTTACTAGATGATGGG
CAGTTATATAATACTATTGTTACTGCTCATGCTTTAGTAATAATTTTTTTTTTAGTGATG
CCAATAATGATGGGTGGTTTTGGAAATTGACTTGTTCCATTAATGTTAAGGGCTCCTGAT
ATAGCTTTTCCACGGTTAAATAATTTAAGATTTTGGCTTTTACCTATAGCTATGCTTTTG
TTAGTTAGATCGGCTTATGTTGAGAGTGGTGCTGGGACTGGGTGGACTGTTTATCCTCCT
CTTTCTAGAAATATTGCTCATTCTGGCCCGTCAGTAGATTTAGCTATTTTTTCTCTTCAT
TTAGGGGGTATTTCTTCAATTTTAGCTTCAATTAATTTTGTTGTCACTAGATTTTGTATG
CGTCCTGGAGCGCAAAAGTTAATTCGGACTACAATGTTTATTTGATGTATTGTTGTAACT
GGGATTTTGTTGATTATTGCAATGCCTGTGTTAGCTGGGGCTCTTACTATGTTGTTAACT
GATCGTAATTTTAACACTTCATTTTTTGATCCCGTAGGCTTAGGGGATCCTT--------
------------------------------------------------------
>FW16      
--------------------------------------TTGATCTGGTTTAATAGGAACT
GCTTTTAGGGTAATTATTCGAATGGAGCTTGCTATTCCAGGGACTTTACTAGATGATGGG
CAGTTATATAATACTATTGTTACTGCTCATGCTTTAGTAATAATTTTTTTTTTAGTGATG
CCAATAATGATGGGTGGTTTTGGAAATTGACTTGTTCCATTAATGTTAAGGGCTCCTGAT
ATAGCTTTTCCACGGTTAAATAATTTAAGATTTTGGCTTTTACCTATAGCTATGCTTTTG
TTAGTTAGATCGGCTTATGTTGAGAGTGGTGCTGGGACTGGGTGGACTGTTTATCCTCCT
CTTTCTAGAAATATTGCTCATTCTGGCCCGTCAGTAGATTTAGCTATTTTTTCTCTTCAT
TTAGGGGGTATTTCTTCAATTTTAGCTTCAATTAATTTTGTTGTCACTAGATTTTGTATG
CGTCCTGGAGCGCAAAAGTTAATTCGGACTACAATGTTTATTTGATGTATTGTTGTAACT
GGGATTTTGTTGATTATTGCAATGCCTGTGTTAGCTGGGGCTCTTACTATGTTGTTAACT
GATCGTAATTTTAACACTTCATTTTTTGATCCCGTAGGCTTAGGGGATCCTT--------
------------------------------------------------------
>FW15      
--------------------------------------TTGATCTGGTTTAATAGGAACT
GCTTTTAGGGTAATTATTCGAATGGAGCTTGCTATTCCAGGGACTTTACTAGATGATGGG
CAGTTATATAATACTATTGTTACTGCTCATGCTTTAGTAATAATTTTTTTTTTAGTGATG
CCAATAATGATGGGTGGTTTTGGAAATTGACTTGTTCCATTAATGTTAAGAGCTCCTGAT
ATAGCTTTTCCACGGTTAAATAATTTAAGATTTTGGCTTTTACCTATAGCTATGCTTTTG
TTAGTTAGATCGGCTTATGTTGAGAGTGGTGCTGGGACTGGGTGGACTGTTTATCCTCCT
CTTTCTAGAAATATTGCTCATTCTGGCCCGTCAGTAGATTTAGCTATTTTTTCTCTTCAT
TTAGGGGGTATTTCTTCAATTTTAGCTTCAATTAATTTTGTTGTCACTAGATTTTGTATG
CGTCCTGGAGCGCAAAAGTTAATTCGGACTACAATGTTTATTTGATGTATTGTTGTAACT
GGGATTTTGTTGATTATTGCAATGCCTGTGTTAGCTGGGGCTCTTACTATGTTGTTAACT
GATCGTAATTTTAACACTTCATTTTTTGATCCCGTAGGCTTAGGGGATCCTT--------
------------------------------------------------------
>Neocorbicu
--------------------------------------TTGAGCAGGTTTAATAGGTACT
GCTTTTAGGGTTATTATTCGTATGGAGTTAGCTTTTCCTGGGGCTTTGTTAGATGATAAT
CAGTTGTATAATACTATTGTTACTGCACATGCGTTGGTTATAATTTTTTTTTTAGTTATG
CCTATGATAATAGGAGGATTTGGAAATTGATTGGTTCCTTTAATATTAAGGGCTCCTGAT
ATAGCTTTTCCTCGTTTAAATAATATGAGTTTTTGGTTGTTACCAGCGGCTATGTTGATG
TTAGTAGCATCGGCTTATGTAGAAAGGGGTGCTGGGACTGGGTGAACGATTTATCCGCCA
TTATCAGGGAATATTGCTCATTCTGGTCCTTCTGTTGATTTTGTAATTTTTTCTTTGCAT
TTGGGTGGGATTTCTTCAATTATGGCCTCTATTAATTTTGTTGTGACGAGGTTCTGTATG
CGTCCTAGGTCTCAAAAATTAATTCGCACTACAATGTTTGTATGATGTATTGCTGTAACT
GGGATTTTGTTAATTGTTGCTATACCTGTGTTGGCTGGTGCTTTGACAATGTTGTTAACT
GATCGGAATTTTAATACTTCTTTTTTTGATCCTGTAGGATTAGGGGATCCTT--------
------------------------------------------------------
>posso     
--------------------------------------TTGATCTGGTTTAATAGGAACT
GCTTTTAGGGTAATTATTCGAATGGAGCTTGCTATTCCAGGGACTTTATTAGATGATGGG
CAGCTGTATAATACTATTGTTACTGCTCATGCTTTAGTAATAATTTTTTTTTTAGTAATG
CCAATAATGATGGGTGGTTTTGGAAATTGACTTGTTCCATTAATGCTAAGGGCTCCTGAT
ATAGCTTTTCCACGGTTAAATAATTTAAGATTTTGGCTTTTACCTATGGCTATGCTTTTG
TTAGTTAGATCGGCTTATGTTGAGAGTGGTGCTGGGACTGGGTGGACTGTTTATCCTCCT
CTTTCTAGAAATATTGCTCATTCTGGCCCGTCAGTAGATTTAGCTATTTTCTCTCTTCAT
TTAGGGGGTATTTCTTCAATTTTAGCTTCGATTAACTTTGTTGTTACTAGATTTTGTATG
CGTCCTGGAGTGCAAAAGCTAATCCGGACTACAATGTTTATTTGATGTATTGTTGTAACT
GGAATTTTGTTAATTATTGCAATGCCTGTATTAGCTGGGGCTCTTACTATGTTGTTAACT
GATCGTAATTTTAACACTTCATTTTTTGATCCGGTAGGTTTAGGGGATCCTT--------
------------------------------------------------------
>anomio    
--------------------------------------TTGATCTGGTTTAATAGGAACT
GCTTTTAGGGTAATTATTCGAATGGAGCTTGCTATTCCAGGGACTTTATTAGATGATGGG
CAGCTGTATAATACTATTGTTACTGCTCATGCTTTAGTAATAATTTTTTTTTTAGTAATG
CCAATAATGATGGGTGGTTTTGGAAATTGACTTGTTCCATTAATGCTAAGGGCTCCTGAT
ATAGCTTTTCCACGGTTAAATAATTTAAGATTTTGGCTTTTACCTATGGCTATGCTTTTG
TTAGTTAGATCGGCTTATGTTGAGAGTGGTGCTGGGACTGGGTGGACTGTTTATCCTCCT
CTTTCTAGAAATATTGCTCATTCTGGCCCGTCAGTAGATTTAGCTATTTTCTCTCTTCAT
TTAGGGGGTATTTCTTCAATTTTAGCTTCGATTAACTTTGTTGTTACTAGATTTTGTATG
CGTCCTGGAGTGCAAAAGCTAATCCGGACTACAATGTTTATTTGATGTATTGTTGTAACT
GGAATTTTGTTGATTATTGCAATGCCTGTGTTAGCTGGGGCTCTTACTATGTTGTTAACT
GATCGTAATTTTAACACTTCATTTTTTGATCCGGTAGGTTTAGGGGATCCTT--------
------------------------------------------------------
>lindu     
--------------------------------------TTGATCTGGTTTAATAGGAACT
GCTTTTAGGGTAATTATTCGAATGGAGCTTGCTATTCCAGGGACTTTACTAGATGATGGG
CAGTTGTATAATACTATTGTTACTGCTCATGCTTTAGTAATAATTTTTTTTTTAGTAATG
CCAATAATGATGGGTGGTTTTGGAAATTGACTTGTTCCATTAATGTTAAGGGCTCCTGAT
ATAGCTTTTCCACGATTAAATAATTTAAGATTTTGGCTTTTACCTATAGCTATGCTTTTG
TTAGTTAGATCGGCTTATGTTGAGAGTGGTGCTGGGACTGGGTGGACTGTTTATCCTCCT
CTTTCTAGAAATATTGCTCATTCTGGCCCGTCAGTAGATTTAGCTATTTTTTCTCTTCAT
TTAGGGGGTATTTCTTCAATTTTAGCTTCAATTAATTTTGTTGTCACTAGATTTTGTATG
CGTCCTGGGGCGCAAAAGCTAATTCGGACTACAATGTTTATTTGATGTATTGTTGTAACT
GGAATTTTGTTGATTATTGCAATGCCTGTGTTAGCTGGGGCTCTTACTATGTTGTTAACT
GATCGTAATTTTAACACTTCATTTTTTGATCCGGTAGGTTTAAGGGATCCTT--------
------------------------------------------------------
