# Supplementary material for: Phylogeny and androgenesis in the invasive Corbicula clams (Bivalvia, Corbiculidae) in Western Europe
Source: BMC Evol Biol. 2011 May 27;11:147. doi: 10.1186/1471-2148-11-147 (PMC3126740; doi:10.1186/1471-2148-11-147)
Supplement: Additional file 2 — Alignment file of the three cyt b sequences of the three European morphotypes of Corbicula (R, S and Rlc). [file 1471-2148-11-147-S2.FAS]

>JF518976 Form_R [Corbicula sp. haplotype R] cytochrome b gene, partial cds; mitochondrial.
TGAATGTGGGGCGGGTTTAGAGTAGGAGATGCTACTTTAAAACGGTTTTTTGTTTTTCAT
TTTTTAGGTCCATTTATTTTGTTCATATTAGTTGGAATTCATATTATATATCTTCATGAA
ACTGGTTCTACAAATCCATTAGGGGTTAATAGGGATCCGGAAGCAATTCCTTTTCATAGG
TATTATTTATTAAAAGATTTGGTAGGGATTTTTTTAATAATTAGGTTTTTATTTTTTATT
TGTTTTTTATTACCAGATCTATTTTTAGATCCGGTGAATTTTATTCCTGCCGACCCTATA
AGTACACCACTACATATTCAGCCCGA
>JF518977 Form_Rlc [Corbicula sp. haplotype Rlc] cytochrome b gene, partial cds; mitochondrial.
TGAATGTGGGGCGGGTTTAGAGTAGGAGATGCTACTTTAAAACGGTTTTTTGTTTTTCAT
TTTTTAGGTCCATTTATTTTGTTCATGTTAGTTGGAATTCATATTATATATCTTCATGAA
ACTGGTTCTACAAATCCATTAGGGGTTAATAGGGATCCGGAAGCAATTCCTTTTCATAGG
TATTATTTATTAAAAGATTTGGTAGGGATTTTTTTAATAATTAGATTTTTATTTTTTATT
TGTTTTTTATTACCAGATCTATTTTTAGATCCAGTGAATTTTATTCCTGCCGACCCTATA
AGTACACCACTACATATTCAGCCCGA
>JF518978 Form_S [Corbicula sp. haplotype S] cytochrome b gene, partial cds; mitochondrial.
TGAATGTGGGGCGGGTTTAGGGTAGGAGATGCTACTTTAAAACGATTTTTTGTTTTTCAT
TTTTTAGGTCCATTTATTTTGTTCATGTTAGTTGGAATTCATATTATATATCTTCATGAA
ACTGGTTCTACAAATCCATTAGGGGTTAATAGGGATCCGGAAGCAATCCCTTTTCATAGG
TACTATTTATTAAAAGATTTGGTAGGGATTTTTTTAATAATTAGGTTTTTATTTTTTATT
TGTTTTTTATTGCCAGATCTATTTTTAGATCCGGTGAATTTTATTCCTGCTGACCCTATA
AGTACACCATTACATATTCAGCCCGA
